# Supplementary material for: Mineral Phosphorus Supply in Piglets Impacts the Microbial Composition and Phytate Utilization in the Large Intestine
Source: Microorganisms. 2021 Jun 1;9(6):1197. doi: 10.3390/microorganisms9061197 (PMC8227959; doi:10.3390/microorganisms9061197)
Supplement: Supplementary file 1 [file microorganisms-09-01197-s001.zip]

Archive with 2 entries (2 files):
- Supplementary_Table_S1.xlsx
- Supplementary_Table_S2.xlsx
