# Supplementary material for: Mineral Phosphorus Supply in Piglets Impacts the Microbial Composition and Phytate Utilization in the Large Intestine
Source: Microorganisms. 2021 Jun 1;9(6):1197. doi: 10.3390/microorganisms9061197 (PMC8227959; doi:10.3390/microorganisms9061197)
Supplement: Supplementary file 1 [file microorganisms-09-01197-s001.zip › Supplementary_Table_S1.xlsx]

## Sheet: Caecum digesta
Supplementary Table S1
Group-specific proportions of sequences assigned to taxa at family level in the caecum digesta. The three dietary groups receiving lower (L), medium (M), and higher (H) mineral P supplements.
Family	Proportion of sequences (%)			p-value	adjusted p-value
	L	M	H
Pasteurellaceae	0.510916	3.13215	0.0896209	0.000107665	0.00409129
Anaerovoracaceae	2.39697	0.526732	2.98777	0.0010188	0.0193572
Succinivibrionaceae	1.46082	0.348801	0.238585	0.0448542	0.411945
Clostridiaceae	0.430524	0.587454	0.255541	0.0599185	0.411945
Peptostreptococcaceae	0.350131	0.667947	0.346373	0.0606971	0.411945
Lactobacillaceae	3.62613	1.33166	4.43745	0.0782316	0.411945
Bacteria_unclassified	0.129051	0.165222	0.572847	0.0872942	0.411945
Veillonellaceae	8.83156	4.42427	6.85963	0.0933574	0.411945
Gastranaerophilales_fa	0.224253	0.629819	0.472327	0.106646	0.411945
Oscillospiraceae	0.277143	0.477307	0.632191	0.108407	0.411945
Selenomonadaceae	0.694973	0.372808	0.490493	0.129088	0.431322
Atopobiaceae	2.77355	0.74844	0.904687	0.144347	0.431322
uncultured	0.180883	0.0819047	0.150176	0.147558	0.431322
Eubacteriaceae	0.19675	0.146864	0.0605547	0.198395	0.514318
RF39_fa	0.114242	0.216059	0.151387	0.20302	0.514318
Fibrobacteraceae	0.118473	0.139803	0.150176	0.254966	0.605544
Coriobacteriaceae	0.207328	0.100263	0.181664	0.308664	0.689954
Ruminococcaceae	21.5188	23.22	19.4163	0.331622	0.692597
Erysipelotrichaceae	3.6621	2.48256	3.1331	0.347629	0.692597
Butyricicoccaceae	0.564864	0.711724	0.50987	0.374036	0.692597
Peptococcaceae	3.02424	2.21284	4.81046	0.391172	0.692597
Rikenellaceae	0.526783	1.00969	1.14448	0.400977	0.692597
Prevotellaceae	20.5816	28.6017	19.0202	0.454723	0.751282
Methanobacteriaceae	4.22061	3.43576	5.38937	0.486829	0.76549
Erysipelatoclostridiaceae	1.34658	0.74844	0.666101	0.518725	0.76549
Desulfovibrionaceae	0.241178	0.281018	0.403294	0.526872	0.76549
Lachnospiraceae	11.4115	9.2637	12.6789	0.543901	0.76549
Campylobacteraceae	0.317339	1.26105	0.755722	0.570343	0.774037
Clostridia_unclassified	0.123762	0.104499	0.162287	0.607724	0.796327
Bacteroidales_unclassified	0.340611	0.731494	0.661257	0.652834	0.820901
Spirochaetaceae	0.239062	0.802101	0.944653	0.669682	0.820901
Oscillospirales_fa	0.584962	0.930607	1.07424	0.700936	0.832362
Muribaculaceae	0.418888	0.74844	0.712123	0.760903	0.876191
Clostridia_UCG-014_fa	0.410426	0.475895	0.444471	0.787384	0.880018
Streptococcaceae	5.89617	7.29799	6.49267	0.816168	0.886126
Acidaminococcaceae	1.82682	1.27941	2.24658	0.851231	0.894546
Tannerellaceae	0.0486587	0.100263	0.12232	0.871005	0.894546
Eggerthellaceae	0.171363	0.20335	0.230108	0.912411	0.912411
