# Supplementary material for: Mineral Phosphorus Supply in Piglets Impacts the Microbial Composition and Phytate Utilization in the Large Intestine
Source: Microorganisms. 2021 Jun 1;9(6):1197. doi: 10.3390/microorganisms9061197 (PMC8227959; doi:10.3390/microorganisms9061197)
Supplement: Supplementary file 1 [file microorganisms-09-01197-s001.zip › Supplementary_Table_S2.xlsx]

## Sheet: Colon digesta
Supplementary Table S2
Group-specific proportions of sequences assigned to taxa at family level in the colon digesta. The three dietary groups receiving lower (L), medium (M), and higher (H) mineral P supplements.
Family	Proportion of sequences (%)			p-value	adjusted p-value
	L	M	H
Anaerovoracaceae	3.46774	0.747528	3.39715	0.00235304	0.0430972
Methanobacteriaceae	4.12867	1.50073	5.67525	0.00269372	0.0430972
Desulfovibrionaceae	0.341055	0.306387	1.24514	0.00323229	0.0430972
Pasteurellaceae	0.15464	2.02131	0.110328	0.0221007	0.221007
Peptostreptococcaceae	0.159936	0.417027	0.246117	0.0425632	0.340506
Ruminococcaceae	19.7197	25.0514	16.6681	0.107391	0.574075
Atopobiaceae	2.96463	0.829799	0.863229	0.118594	0.574075
Lactobacillaceae	3.7569	1.27094	4.7029	0.122483	0.574075
Oscillospiraceae	0.545476	0.970227	0.88869	0.129167	0.574075
Eggerthellaceae	0.179001	0.251067	0.164886	0.147949	0.591795
Fibrobacteraceae	0.142989	0.24823	0.193984	0.183355	0.596594
Selenomonadaceae	1.25618	0.760294	0.558917	0.198569	0.596594
Eubacteriaceae	0.259498	0.114895	0.09093	0.199467	0.596594
Succinivibrionaceae	0.696938	0.232627	0.278852	0.208808	0.596594
Butyricicoccaceae	0.5137	0.639725	0.443739	0.23206	0.618828
Gastranaerophilales_fa	0.291273	0.54327	0.434039	0.260617	0.632075
RF39_fa	0.150403	0.185818	0.128514	0.268632	0.632075
Prevotellaceae	20.4675	25.6103	18.2163	0.303934	0.666819
Oscillospirales_fa	0.388718	0.780153	0.780786	0.318736	0.666819
Christensenellaceae	0.0730832	0.130498	0.133364	0.347481	0.666819
Coriobacteriaceae	0.207599	0.143264	0.12609	0.35008	0.666819
Clostridiaceae	0.341055	0.50639	0.447376	0.456785	0.799604
Bacteroidales_unclassified	0.649275	0.848239	0.813521	0.476191	0.799604
Streptococcaceae	4.8828	9.6129	7.83938	0.479763	0.799604
Muribaculaceae	1.31762	1.52626	2.30235	0.512211	0.807405
Veillonellaceae	9.92236	5.87384	8.14854	0.524813	0.807405
Clostridia_UCG-014_fa	0.327285	0.297877	0.263091	0.545785	0.808571
Bacteria_unclassified	0.185356	0.197166	0.352809	0.568818	0.812597
Peptococcaceae	2.72844	1.91634	3.96212	0.644047	0.84573
Erysipelatoclostridiaceae	0.782731	0.716322	0.512845	0.649039	0.84573
Clostridia_unclassified	0.158876	0.120569	0.196409	0.65544	0.84573
uncultured	0.132397	0.0879445	0.104266	0.696982	0.863928
Campylobacteraceae	0.104858	0.215606	0.196409	0.712741	0.863928
Rikenellaceae	1.46802	1.46243	1.33607	0.796824	0.93744
Firmicutes_unclassified	0.0889708	0.0780153	0.0812308	0.847789	0.968902
Acidaminococcaceae	3.07903	2.28372	2.77155	0.889383	0.975021
Lachnospiraceae	9.70841	8.13912	10.8583	0.929889	0.975021
Tannerellaceae	0.0709648	0.119151	0.0872928	0.944736	0.975021
Erysipelotrichaceae	2.84812	2.25535	2.56665	0.951395	0.975021
Spirochaetaceae	1.33774	0.987248	1.81254	0.975021	0.975021
